# Supplementary material for: Highly Efficient Fluorescent Detection of Vitamin B12 Based on the Inner Filter Effect of Dithiol-Functionalized Silver Nanoparticles
Source: Nanomaterials (Basel). 2023 Aug 29;13(17):2444. doi: 10.3390/nano13172444 (PMC10490474; doi:10.3390/nano13172444)
Supplement: Supplementary file 1 [file nanomaterials-13-02444-s001.zip]

Archive with 1 entries (1 files):
- nanomaterials-2564613-supplementary.pdf
